# Supplementary material for: Interaction of BACH2 with FUS promotes malignant progression of glioma cells via the TSLNC8–miR‐10b‐5p–WWC3 pathway
Source: Mol Oncol. 2020 Sep 26;14(11):2936–59. doi: 10.1002/1878-0261.12795 (PMC7607167; doi:10.1002/1878-0261.12795)
Supplement: Supplementary file 3 — Table S1. The clinical information of donors and patients [file MOL2-14-2936-s003.xlsx]

## Sheet: Sheet1
Supplementary Table 1: The clinical information of donors and patients
	NBTs		Grades Ⅰ-Ⅱ		Grades Ⅲ-Ⅳ
No.	Age	Sex	Age	Sex	Age	Sex
1	48	Male	50	Male	44	Male
2	52	Male	44	Female	74	Male
3	61	Female	59	Female	68	Male
4	40	Male	41	Female	40	Female
5	71	Male	51	Male	60	Male
6	57	Female	48	Female	35	Female
7	54	Male	54	Female	60	Female
8	62	Female	56	Male	53	Male
9	60	Male	70	Male	59	Female
10	40	Male	32	Female	38	Female
11	62	Female	45	Male	71	Male
12	46	Female	39	Male	44	Female
