# Supplementary material for: Interaction of BACH2 with FUS promotes malignant progression of glioma cells via the TSLNC8–miR‐10b‐5p–WWC3 pathway
Source: Mol Oncol. 2020 Sep 26;14(11):2936–59. doi: 10.1002/1878-0261.12795 (PMC7607167; doi:10.1002/1878-0261.12795)
Supplement: Supplementary file 4 — Table S2. The primers of BACH2 mRNA, FUS mRNA, TSLNC8, miR10b‐5p, WWC3 mRNA in Quantitative real‐time PCR (qRT‐PCR). [file MOL2-14-2936-s004.xlsx]

## Sheet: Sheet1
Supplementary Table 2: The primers of BACH2 mRNA, FUS mRNA,TSLNC8, miR10b-5p, WWC3 mRNA in Quantitative real-time PCR (qRT-PCR).
Primers	Forward	Reverse
BACH2	5′- AAATGATTTGGTGGTCAGCTTG -3′	5′- AAATGATTTGGTGGTCAGCTTG -3′
FUS	5′- AAATGATTTGGTGGTCAGCTTG -3′	5′- AAATGATTTGGTGGTCAGCTTG -3′
TSLNC8	5′- GCTGACACATGATCTCTGGCTCTC -3′	5′- GCTGACACATGATCTCTGGCTCTC -3′
WWC3	5′- GCTGACACATGATCTCTGGCTCTC -3′	5′- GCTGACACATGATCTCTGGCTCTC -3′
GAPDH	5′- GGAAGCTTGTCATCAATGGAAATC -3′	5′- TGATGACCCTTTTGGCTCCC -3′
miR-10b-5p	5′- CCGTACCCTGTAGAACCGAATTTGTG -3′	Universal PCR primer R
U6	Universal U6 primer F	Universal PCR primer R
Note: The Universal U6 primer F and Universal PCR primer R were acquired in miRNA First Strand cDNA Synthesis (Tailing Reaction) kit（Sangon Biotech，Shanghai，China）.
