# Supplementary material for: Interaction of BACH2 with FUS promotes malignant progression of glioma cells via the TSLNC8–miR‐10b‐5p–WWC3 pathway
Source: Mol Oncol. 2020 Sep 26;14(11):2936–59. doi: 10.1002/1878-0261.12795 (PMC7607167; doi:10.1002/1878-0261.12795)
Supplement: Supplementary file 5 — Table S3. Raw data of the subcutaneous xenograft. [file MOL2-14-2936-s005.xlsx]

## Sheet: Sheet1
Days	U87 nude mice tumor volume/mm³	Control									Days	U87 nude mice tumor volume/mm³	sh-NC+EV									Days	U87 nude mice tumor volume/mm³	sh-BACH2									Days	U87 nude mice tumor volume/mm³	sh-FUS									Days	U87 nude mice tumor volume/mm³	TSLNC8-OE
		n=1	n=2	n=3	n=4	n=5	n=6	n=7	n=8				n=1	n=2	n=3	n=4	n=5	n=6	n=7	n=8				n=1	n=2	n=3	n=4	n=5	n=6	n=7	n=8				n=1	n=2	n=3	n=4	n=5	n=6	n=7	n=8				n=1	n=2	n=3	n=4
5	tumor volume/mm³	75	56	90	108	122.5	75	87.5	75		5	tumor volume/mm³	126	62.5	72	122.5	108	98	90	122.5		5	tumor volume/mm³	75	72	90	62.5	48	108	50	90		5	tumor volume/mm³	40	75	48	18	62.5	40	32	75		5	tumor volume/mm³	90	72	62.5	50
10	tumor volume/mm³	288	320	364.5	405	364.5	320	320	256		10	tumor volume/mm³	288	171.5	192	283.5	256	283.5	192	283.5		10	tumor volume/mm³	87.5	90	122.5	75	75	126	90	147		10	tumor volume/mm³	75	126	87.5	40	108	75	62.5	126		10	tumor volume/mm³	147	90	75	62.5
15	tumor volume/mm³	405	445.5	550	550	405	445.5	445.5	450		15	tumor volume/mm³	405	324	283.5	350	450	324	350	400		15	tumor volume/mm³	126	75	147	87.5	126	100	147	192		15	tumor volume/mm³	108	171.5	126	62.5	147	126	75	171.5		15	tumor volume/mm³	224	108	224	108
20	tumor volume/mm³	405	550	600	726	500	550	600	500		20	tumor volume/mm³	500	544.5	648	544.5	792	605	648	665.5		20	tumor volume/mm³	196	126	224	162	196	144	224	283.5		20	tumor volume/mm³	224	288	256	171.5	224	196	126	288		20	tumor volume/mm³	224	147	171.5	126
25	tumor volume/mm³	500	665.5	726	864	605	665.5	726	605		25	tumor volume/mm³	550	605	720	720	864	792	720	726		25	tumor volume/mm³	364.5	256	400	320	364.5	220.5	400	400		25	tumor volume/mm³	256	320	288	196	256	220.5	196	320		25	tumor volume/mm³	324	224	256	196
30	tumor volume/mm³	665.5	864	936	864	792	864	864	792		30	tumor volume/mm³	864	864	929.5	929.5	1098.5	1014	929.5	936		30	tumor volume/mm³	605	450	605	445.5	500	320	544.5	484		30	tumor volume/mm³	324	405	364.5	256	364.5	288	288	405		30	tumor volume/mm³	500	400	324	400
35	tumor volume/mm³	792	1014	1098.5	1098.5	1014	1014	936	864		35	tumor volume/mm³	936	864	1014	929.5	1098.5	1098.5	1176	1098.5		35	tumor volume/mm³	665.5	500	605	550	665.5	405	605	544.5		35	tumor volume/mm³	450	550	500	405	405	320	320	550		35	tumor volume/mm³	550	450	324	450
40	tumor volume/mm³	1098.5	1098.5	1372	1098.5	1098.5	1183	1183	1183		40	tumor volume/mm³	1008	1098.5	1098.5	1014	1098.5	1098.5	1098.5	1274		40	tumor volume/mm³	665.5	550	720	600	665.5	445.5	665.5	605		40	tumor volume/mm³	500	600	2420	550	405	320	405	600		40	tumor volume/mm³	665.5	450	450	550
45	tumor volume/mm³	1183	1267.5	1470	1183	1274	1274	1267.5	1183		45	tumor volume/mm³	1008	1183	1183	1183	1183	1274	1267.5	1274		45	tumor volume/mm³	792	726	720	726	792	665.5	864	720		45	tumor volume/mm³	665.5	600	605	665.5	445.5	445.5	405	600		45	tumor volume/mm³	792	544.5	500	600
Days	U251 nude mice tumor volume/mm³	Control									Days	U251 nude mice tumor volume/mm³	sh-NC+EV									Days	U251 nude mice tumor volume/mm³	sh-BACH2									Days	U251 nude mice tumor volume/mm³	sh-FUS									Days	U251 nude mice tumor volume/mm³	TSLNC8-OE
		n=1	n=2	n=3	n=4	n=5	n=6	n=7	n=8				n=1	n=2	n=3	n=4	n=5	n=6	n=7	n=8				n=1	n=2	n=3	n=4	6	n=6	n=7	n=8				n=1	n=2	n=3	n=4	n=5	n=6	n=7	n=8				n=1	n=2	n=3	n=4
5	tumor volume/mm³	48	75	62.5	48	90	90	147	75		5	tumor volume/mm³	48	40	72	75	32	147	50	108		5	tumor volume/mm³	32	75	75	72	40	62.5	40	72		5	tumor volume/mm³	75	48	48	62.5	40	72	72	62.5		5	tumor volume/mm³	32	75	62.5	48
10	tumor volume/mm³	108	126	108	87.5	122.5	108	171.5	126		10	tumor volume/mm³	144	126	192	196	108	196	147	256		10	tumor volume/mm³	40	87.5	126	90	48	75	48	122.5		10	tumor volume/mm³	87.5	56	75	75	147	108	90	75		10	tumor volume/mm³	40	87.5	75	87.5
15	tumor volume/mm³	224	196	224	144	243	171.5	256	196		15	tumor volume/mm³	320	288	350	320	224	320	256	405		15	tumor volume/mm³	48	144	196	108	87.5	126	87.5	147		15	tumor volume/mm³	144	100	126	126	224	171.5	147	126		15	tumor volume/mm³	48	126	87.5	87.5
20	tumor volume/mm³	400	364.5	400	288	423.5	283.5	320	245		20	tumor volume/mm³	352	405	400	352	256	405	288	405		20	tumor volume/mm³	87.5	196	256	171.5	144	196	196	224		20	tumor volume/mm³	256	220.5	196	256	288	256	147	196		20	tumor volume/mm³	126	196	196	144
25	tumor volume/mm³	648	605	720	600	648	544.5	550	486		25	tumor volume/mm³	486	550	544.5	486	450	445.5	405	500		25	tumor volume/mm³	100	220.5	324	196	196	256	256	283.5		25	tumor volume/mm³	288	245	220.5	364.5	320	288	224	220.5		25	tumor volume/mm³	224	256	324	288
30	tumor volume/mm³	845	929.5	792	786.5	720	720	726	650		30	tumor volume/mm³	786.5	726	720	486	720	726	665.5	726		30	tumor volume/mm³	220.5	364.5	400	364.5	324	400	400	400		30	tumor volume/mm³	364.5	320	352	450	405	364.5	324	288		30	tumor volume/mm³	256	288	364.5	405
35	tumor volume/mm³	929.5	1014	1014	847	929.5	929.5	936	847		35	tumor volume/mm³	936	864	929.5	700	929.5	936	864	936		35	tumor volume/mm³	320	450	484	500	400	544.5	484	544.5		35	tumor volume/mm³	405	352	352	500	445.5	450	364.5	320		35	tumor volume/mm³	324	364.5	450	500
40	tumor volume/mm³	1176	1098.5	1014	1008	1078	1176	1098.5	1008		40	tumor volume/mm³	1098.5	1014	1078	847	1078	936	1014	1008		40	tumor volume/mm³	550	605	648	550	544.5	648	720	544.5		40	tumor volume/mm³	500	550	486	605	550	500	450	352		40	tumor volume/mm³	450	405	500	550
45	tumor volume/mm³	1176	1098.5	1176	1080	1176	1274	1183	1080		45	tumor volume/mm³	1183	1098.5	1176	1008	1078	1008	1098.5	1183		45	tumor volume/mm³	600	720	648	600	544.5	720	792	605		45	tumor volume/mm³	500	665.5	600	605	600	500	605	445.5		45	tumor volume/mm³	544.5	445.5	605	600
[truncated: 14 more columns]
